# Supplementary material for: The Various Packing Structures of Tb@C82 (I, II) Isomers in Their Cocrystals with Ni(OEP)
Source: Nanomaterials (Basel). 2023 Mar 9;13(6):994. doi: 10.3390/nano13060994 (PMC10054076; doi:10.3390/nano13060994)
Supplement: Supplementary file 1 [file nanomaterials-13-00994-s001.zip]

Archive with 1 entries (1 files):
- nanomaterials-2246934-supplementary.pdf
